# Supplementary material for: CT-Based Radiomic Models in Biopsy-Proven Liver Fibrosis Staging: Direct Comparison of Segmentation Types and Organ Inclusion
Source: Diagnostics (Basel). 2025 Oct 23;15(21):2671. doi: 10.3390/diagnostics15212671 (PMC12607452; doi:10.3390/diagnostics15212671)
Supplement: Supplementary file 1 [file diagnostics-15-02671-s001.zip]

Archive with 1 entries (1 files):
- diagnostics-3882670-supplementary.pdf
